# Supplementary material for: Fiscal stress as a catalyst for public service provision in China: evidence from the VAT reform
Source: Front Sociol. 2025 Sep 10;10:1610852. doi: 10.3389/fsoc.2025.1610852 (PMC12459633; doi:10.3389/fsoc.2025.1610852)
Supplement: Supplementary file 1 [file Table_1.xlsx]

## Sheet: DATA
id	year	Effi	Level	Stress	time	GDP	Struc	Size	Nontax	Edu	Density
1	2012	1	0.291688	-0.00417034	0	11.3791	0.765	0.20612	0.0573707	0.595975	7.12037
2	2012	0.915944	0.157467	-0.25866	0	11.4422	0.47	0.166219	0.371848	0.447696	7.10617
3	2012	1	0.145168	-0.102804	0	10.5074	0.353	0.153507	0.251257	0.202188	5.95815
4	2012	1	0.167697	-0.140663	0	10.4231	0.387	0.227813	0.310714	0.298471	5.42495
5	2012	0.934631	0.142983	-0.274349	0	11.0649	0.355	0.215735	0.278783	0.29253	3.03632
6	2012	1	0.190185	-0.455433	0	10.9446	0.381	0.183471	0.253814	0.330495	5.70333
7	2012	1	0.140252	-0.785735	0	10.6786	0.348	0.206981	0.269561	0.276343	4.96961
8	2012	1	0.133429	-1.02971	0	10.4832	0.405	0.23164	0.279727	0.264833	4.36604
9	2012	1	0.261157	0.0399067	0	11.3548	0.604	0.207317	0.084654	0.443312	8.24484
10	2012	1	0.273729	-0.123439	0	11.1324	0.435	0.130002	0.183954	0.312309	6.67383
11	2012	1	0.260894	0.0147272	0	11.0568	0.452	0.120059	0.0620301	0.305094	6.3232
12	2012	1	0.178137	-0.0147341	0	10.2679	0.327	0.23013	0.272006	0.227068	6.05893
13	2012	1	0.144359	-0.0755259	0	10.8736	0.393	0.132348	0.189081	0.235975	5.75781
14	2012	1	0.140071	-0.258139	0	10.2681	0.346	0.233165	0.287109	0.260859	5.59085
15	2012	1	0.210681	-0.0803332	0	10.8545	0.4	0.118059	0.248614	0.25055	6.44764
16	2012	1	0.155252	-0.0472643	0	10.3577	0.309	0.169139	0.279744	0.211751	6.347
17	2012	1	0.147521	-0.361658	0	10.5603	0.369	0.168976	0.273509	0.318296	5.73971
18	2012	1	0.154464	-0.256922	0	10.4187	0.39	0.185924	0.376745	0.244525	5.74025
19	2012	1	0.301037	-0.04489	0	10.8985	0.465	0.129457	0.185466	0.306331	6.419
20	2012	1	0.115992	-0.621604	0	10.2382	0.354	0.229015	0.346123	0.187097	5.29279
21	2012	1	0.117957	-0.0468628	0	10.3852	0.469	0.319264	0.143196	0.274767	5.58967
22	2012	1	0.159088	-0.261885	0	10.5691	0.394	0.267	0.430481	0.248167	5.89021
23	2012	1	0.16625	-0.146615	0	10.2958	0.345	0.228335	0.245421	0.230491	5.12365
24	2012	1	0.0925042	-0.29742	0	9.88888	0.479	0.40216	0.327785	0.167768	5.31717
25	2012	0.947674	0.0986168	-0.382412	0	10.0076	0.411	0.346542	0.204947	0.122213	4.7943
26	2012	0.976411	0.144763	-0.297057	0	10.5601	0.347	0.229962	0.29308	0.294933	5.21598
27	2012	1	0.138353	-0.350868	0	9.9978	0.402	0.364511	0.331706	0.243634	4.02746
28	2012	0.637634	0.125302	-0.452052	0	10.4097	0.33	0.612107	0.213121	0.208428	2.06753
29	2012	1	0.126787	-0.105415	0	10.5022	0.42	0.369181	0.215715	0.218303	4.59761
30	2012	0.963727	0.143625	-0.464161	0	10.4281	0.36	0.362419	0.231075	0.266174	2.60803
1	2013	1	0.306726	-0.00417034	0	11.4579	0.769	0.214028	0.0400398	0.611595	7.14273
2	2013	0.790087	0.165709	-0.25866	0	11.514	0.481	0.177396	0.369593	0.444915	7.12913
3	2013	1	0.194482	-0.102804	0	10.569	0.355	0.155808	0.248626	0.229116	5.96172
4	2013	1	0.170181	-0.140663	0	10.4626	0.4	0.240444	0.331884	0.280232	5.42128
5	2013	0.910041	0.150823	-0.274349	0	11.1248	0.365	0.219014	0.293897	0.269138	3.03266
6	2013	1	0.19809	-0.455433	0	11.0348	0.387	0.191945	0.245887	0.356736	5.70104
7	2013	1	0.147744	-0.785735	0	10.767	0.355	0.211441	0.259776	0.297254	4.95842
8	2013	1	0.14164	-1.02971	0	10.5373	0.414	0.234249	0.285408	0.298243	4.35035
9	2013	1	0.272894	0.0399067	0	11.4185	0.622	0.209637	0.0760066	0.450016	8.26506
10	2013	1	0.283325	-0.123439	0	11.23	0.447	0.131816	0.174924	0.321391	6.68266
11	2013	1	0.278232	0.0147272	0	11.139	0.461	0.125916	0.0661747	0.322575	6.34046
12	2013	1	0.188966	-0.0147341	0	10.3735	0.33	0.228464	0.267392	0.226914	6.0606
13	2013	1	0.152088	-0.0755259	0	10.9707	0.391	0.141032	0.186916	0.243679	5.7692
14	2013	1	0.146118	-0.258139	0	10.3713	0.351	0.242027	0.272933	0.313398	5.59108
15	2013	1	0.220187	-0.0803332	0	10.9488	0.412	0.122317	0.225103	0.265229	6.45154
16	2013	1	0.195752	-0.0472643	0	10.4403	0.32	0.173602	0.269407	0.233784	6.35129
17	2013	1	0.149806	-0.361658	0	10.6649	0.381	0.177216	0.2676	0.34466	5.74264
18	2013	1	0.164543	-0.256922	0	10.5171	0.403	0.191452	0.360302	0.262645	5.74177
19	2013	1	0.280218	-0.04489	0	10.9825	0.478	0.135303	0.185488	0.287713	6.43953
20	2013	1	0.117927	-0.621604	0	10.3334	0.36	0.223165	0.335352	0.20487	5.30065
21	2013	0.845526	0.112286	-0.0468628	0	10.4819	0.483	0.321368	0.144238	0.286899	5.6006
22	2013	1	0.167319	-0.261885	0	10.6741	0.414	0.24195	0.342911	0.251786	5.90224
23	2013	1	0.228623	-0.146615	0	10.3926	0.352	0.23689	0.244456	0.237747	5.12662
24	2013	1	0.105479	-0.29742	0	10.0498	0.466	0.385006	0.304001	0.196828	5.32964
25	2013	1	0.11306	-0.382412	0	10.1394	0.418	0.349504	0.245541	0.175724	4.79645
26	2013	0.888216	0.149627	-0.297057	0	10.6717	0.349	0.228421	0.281463	0.304354	5.22046
27	2013	1	0.144693	-0.350868	0	10.108	0.41	0.368477	0.312135	0.232481	4.02234
28	2013	0.817686	0.133181	-0.452052	0	10.5153	0.328	0.584493	0.218038	0.241928	2.06753
29	2013	1	0.134661	-0.105415	0	10.5869	0.42	0.359633	0.229779	0.269068	4.60818
30	2013	0.93537	0.149799	-0.464161	0	10.5335	0.374	0.36687	0.267747	0.255408	2.62213
1	2014	0.962369	0.311103	-0.00417034	0	11.5129	0.779	0.212119	0.0411878	0.600428	7.16415
2	2014	0.686266	0.164603	-0.25866	0	11.5639	0.496	0.183424	0.377966	0.455718	7.14251
3	2014	1	0.156252	-0.102804	0	10.5962	0.373	0.158977	0.237291	0.222875	5.96652
4	2014	1	0.172578	-0.140663	0	10.4651	0.445	0.241765	0.37695	0.288805	5.41929
5	2014	0.915528	0.164609	-0.274349	0	11.1711	0.395	0.218342	0.321424	0.26942	3.03021
6	2014	1	0.199437	-0.455433	0	11.0852	0.418	0.177475	0.27005	0.337294	5.69943
7	2014	1	0.150576	-0.785735	0	10.823	0.362	0.211057	0.26507	0.304604	4.94863
8	2014	1	0.149103	-1.02971	0	10.5771	0.458	0.228349	0.248918	0.281331	4.3344
9	2014	1	0.273848	0.0399067	0	11.4863	0.648	0.208906	0.079925	0.479114	8.27279
10	2014	1	0.332431	-0.123439	0	11.3129	0.47	0.130169	0.16965	0.318144	6.69347
11	2014	1	0.296842	0.0147272	0	11.1982	0.478	0.128434	0.0650312	0.28527	6.35862
12	2014	1	0.19373	-0.0147341	0	10.4465	0.354	0.223711	0.237067	0.254713	6.0621
13	2014	1	0.155433	-0.0755259	0	11.0584	0.396	0.13746	0.198323	0.265963	5.78452
14	2014	1	0.146268	-0.258139	0	10.4537	0.368	0.247075	0.266071	0.257215	5.59197
15	2014	1	0.241543	-0.0803332	0	11.0166	0.435	0.120776	0.211081	0.284464	6.45789
16	2014	1	0.182579	-0.0472643	0	10.5206	0.371	0.172553	0.287596	0.265729	6.35879
17	2014	1	0.158818	-0.361658	0	10.761	0.415	0.180215	0.270279	0.313355	5.74574
18	2014	1	0.195397	-0.256922	0	10.6034	0.422	0.185572	0.364272	0.266612	5.74343
19	2014	1	0.31844	-0.04489	0	11.0583	0.49	0.134975	0.192758	0.307611	6.45877
20	2014	1	0.122014	-0.621604	0	10.407	0.379	0.222026	0.312322	0.234807	5.30885
21	2014	0.890047	0.118509	-0.0468628	0	10.5694	0.519	0.314147	0.134609	0.283182	5.61784
22	2014	1	0.171732	-0.261885	0	10.7758	0.468	0.231682	0.333082	0.306581	5.91281
23	2014	1	0.18484	-0.146615	0	10.4668	0.387	0.238171	0.244558	0.228694	5.13031
24	2014	1	0.112293	-0.29742	0	10.1825	0.446	0.382328	0.248758	0.207995	5.34195
25	2014	1	0.11914	-0.382412	0	10.2133	0.433	0.346322	0.273742	0.167129	4.79903
26	2014	0.902121	0.157409	-0.297057	0	10.7564	0.37	0.223997	0.293441	0.312358	5.22649
27	2014	1	0.150381	-0.350868	0	10.1824	0.44	0.371736	0.271173	0.233837	4.01998
28	2014	0.643583	0.141884	-0.452052	0	10.5884	0.37	0.584995	0.207724	0.248756	2.07625
29	2014	1	0.140034	-0.105415	0	10.6415	0.434	0.363522	0.263461	0.248321	4.62604
30	2014	0.806653	0.15732	-0.464161	0	10.6127	0.408	0.357773	0.307672	0.281625	2.63949
1	2015	0.894628	0.325807	-0.00417034	0	11.5759	0.797	0.249307	0.0973674	0.624015	7.17195
2	2015	0.624169	0.17741	-0.25866	0	11.5895	0.522	0.195448	0.408326	0.442037	7.14949
3	2015	0.963583	0.162203	-0.102804	0	10.603	0.402	0.188961	0.269853	0.26115	5.96952
4	2015	0.923135	0.179804	-0.140663	0	10.4608	0.532	0.268121	0.356654	0.331395	5.41674
5	2015	0.88957	0.173747	-0.274349	0	11.1719	0.405	0.238508	0.32769	0.324105	3.02653
6	2015	1	0.197147	-0.455433	0	11.0876	0.462	0.156322	0.22419	0.325826	5.69483
7	2015	0.891606	0.155536	-0.785735	0	10.8413	0.388	0.228761	0.294652	0.296275	4.93759
8	2015	0.968686	0.144302	-1.02971	0	10.5831	0.507	0.266557	0.244905	0.282212	4.31226
9	2015	0.984122	0.281369	0.0399067	0	11.5502	0.678	0.246445	0.119819	0.49784	8.26914
10	2015	0.988136	0.307946	-0.123439	0	11.385	0.486	0.138164	0.176677	0.345205	6.69756
11	2015	0.983627	0.314106	0.0147272	0	11.2599	0.498	0.154967	0.133415	0.28832	6.37462
12	2015	1	0.2101	-0.0147341	0	10.4912	0.391	0.238076	0.266638	0.255842	6.06443
13	2015	0.826646	0.152769	-0.0755259	0	11.1268	0.416	0.154026	0.238	0.287703	5.79436
14	2015	0.927072	0.14925	-0.258139	0	10.5112	0.391	0.263849	0.299533	0.262992	5.59309
15	2015	1	0.260586	-0.0803332	0	11.0693	0.453	0.130948	0.23985	0.289402	6.46378
16	2015	1	0.211118	-0.0472643	0	10.5745	0.402	0.183755	0.303337	0.255762	6.36458
17	2015	1	0.164101	-0.361658	0	10.8328	0.431	0.20754	0.30578	0.332617	5.75157
18	2015	0.994176	0.205337	-0.256922	0	10.6632	0.441	0.19821	0.39274	0.319118	5.74404
19	2015	1	0.326816	-0.04489	0	11.1199	0.506	0.176176	0.212422	0.335177	6.47509
20	2015	0.950584	0.128386	-0.621604	0	10.4685	0.388	0.24195	0.319115	0.22861	5.31741
21	2015	0.78566	0.121718	-0.0468628	0	10.6169	0.533	0.334731	0.180644	0.287074	5.62741
22	2015	0.925101	0.183868	-0.261885	0	10.8652	0.477	0.241263	0.326661	0.296686	5.92165
23	2015	0.997709	0.198161	-0.146615	0	10.5126	0.437	0.249475	0.298599	0.246463	5.13729
24	2015	1	0.121608	-0.29742	0	10.3038	0.449	0.375099	0.251001	0.186608	5.35035
25	2015	0.996975	0.124843	-0.382412	0	10.2683	0.451	0.346044	0.330509	0.209182	4.80118
26	2015	0.947055	0.17705	-0.297057	0	10.7711	0.407	0.24282	0.373616	0.337624	5.23144
27	2015	0.863973	0.153493	-0.350868	0	10.1722	0.492	0.435666	0.287783	0.284516	4.01681
28	2015	0.64514	0.143422	-0.452052	0	10.6275	0.414	0.626863	0.229589	0.213996	2.07799
29	2015	0.991494	0.147501	-0.105415	0	10.6875	0.445	0.390996	0.313643	0.299867	4.63485
30	2015	0.761311	0.161014	-0.464161	0	10.5975	0.447	0.408038	0.352497	0.283883	2.66497
1	2016	0.903094	0.342666	-0.00417034	1	11.6801	0.802	0.24959	0.123648	0.646256	7.17514
2	2016	0.604025	0.184564	-0.25866	1	11.6531	0.564	0.206841	0.403628	0.48359	7.15226
3	2016	1	0.192799	-0.102804	1	10.6704	0.415	0.188633	0.299575	0.252073	5.97359
4	2016	0.957679	0.195864	-0.140663	1	10.4782	0.555	0.26274	0.334188	0.338978	5.41532
5	2016	0.909635	0.178907	-0.274349	1	11.1853	0.438	0.248935	0.337502	0.353287	3.02489
6	2016	1	0.204562	-0.455433	1	10.8355	0.515	0.205758	0.233148	0.344898	5.69229
7	2016	0.876359	0.164333	-0.785735	1	10.8943	0.425	0.242684	0.309239	0.3086	4.91983
8	2016	0.986265	0.149458	-1.02971	1	10.6074	0.54	0.274751	0.279134	0.295808	4.29338
9	2016	1	0.310403	0.0399067	1	11.6662	0.698	0.245538	0.121794	0.513386	8.27279
10	2016	1	0.314982	-0.123439	1	11.4813	0.5	0.128985	0.195709	0.357314	6.70547
11	2016	1	0.340908	0.0147272	1	11.3494	0.51	0.147599	0.143699	0.307962	6.38906
12	2016	1	0.222042	-0.0147341	1	10.5856	0.41	0.22628	0.305022	0.222921	6.06809
13	2016	0.822463	0.157915	-0.0755259	1	11.2213	0.429	0.148397	0.260698	0.269166	5.80236
14	2016	0.97383	0.155865	-0.258139	1	10.6066	0.42	0.249603	0.316235	0.259592	5.59553
15	2016	1	0.265146	-0.0803332	1	11.138	0.467	0.128707	0.28115	0.291181	6.47457
16	2016	1	0.239239	-0.0472643	1	10.659	0.418	0.184171	0.315535	0.25098	6.37248
17	2016	0.947906	0.179398	-0.361658	1	10.9271	0.439	0.19663	0.315639	0.325385	5.75754
18	2016	0.951055	0.209876	-0.256922	1	10.7447	0.464	0.200916	0.424982	0.327633	5.74555
19	2016	1	0.337072	-0.04489	1	11.212	0.52	0.166299	0.220562	0.351752	6.49459
20	2016	0.949847	0.130573	-0.621604	1	10.5461	0.396	0.242482	0.334164	0.231659	5.32693
21	2016	0.893348	0.135751	-0.0468628	1	10.6998	0.543	0.339603	0.207918	0.275401	5.64003
22	2016	0.899444	0.181224	-0.261885	1	10.9768	0.481	0.225574	0.35435	0.304106	5.93459
23	2016	1	0.226119	-0.146615	1	10.5967	0.472	0.243176	0.312678	0.227202	5.14398
24	2016	1	0.130995	-0.29742	1	10.4117	0.447	0.361931	0.282386	0.179302	5.36374
25	2016	0.877054	0.130051	-0.382412	1	10.3447	0.467	0.339378	0.352466	0.196859	4.80418
26	2016	0.930238	0.176865	-0.297057	1	10.8399	0.423	0.226261	0.343295	0.318612	5.2387
27	2016	0.818782	0.159487	-0.350868	1	10.2271	0.514	0.437482	0.331614	0.269063	4.01562
28	2016	0.672913	0.148156	-0.452052	1	10.6812	0.428	0.592733	0.260073	0.2148	2.08661
29	2016	0.956139	0.152143	-0.105415	1	10.762	0.454	0.39593	0.364005	0.315739	4.6508
30	2016	0.805625	0.16978	-0.464161	1	10.6106	0.451	0.428848	0.33086	0.282026	2.68284
1	2017	0.958226	0.373519	-0.00417034	1	11.7675	0.806	0.243603	0.138858	0.668878	7.17469
2	2017	0.741907	0.195367	-0.25866	1	11.6864	0.582	0.176964	0.302291	0.518037	7.12913
3	2017	1	0.201702	-0.102804	1	10.723	0.442	0.195176	0.319893	0.271683	5.97819
4	2017	1	0.221634	-0.140663	1	10.6469	0.517	0.241906	0.25151	0.362338	5.41418
5	2017	0.91114	0.194624	-0.274349	1	11.0629	0.5	0.281428	0.244421	0.357019	3.02366
6	2017	1	0.202019	-0.455433	1	10.8879	0.526	0.20844	0.242543	0.34925	5.68882
7	2017	0.862065	0.17043	-0.785735	1	10.9121	0.458	0.249303	0.29472	0.328852	4.90373
8	2017	0.993049	0.160944	-1.02971	1	10.6434	0.558	0.291843	0.274598	0.292267	4.27473
9	2017	1	0.317497	0.0399067	1	11.7491	0.692	0.246389	0.116941	0.55403	8.27239
10	2017	1	0.35473	-0.123439	1	11.582	0.503	0.123688	0.206474	0.348953	6.71047
11	2017	1	0.363508	0.0147272	1	11.4302	0.533	0.145462	0.148791	0.307115	6.40507
12	2017	1	0.251937	-0.0147341	1	10.6782	0.429	0.229618	0.299301	0.239761	6.07206
13	2017	0.910083	0.185183	-0.0755259	1	11.3227	0.454	0.145551	0.269271	0.309162	5.81449
14	2017	1	0.188183	-0.258139	1	10.6788	0.427	0.255493	0.325781	0.261441	5.59887
15	2017	1	0.276595	-0.0803332	1	11.1956	0.48	0.127466	0.275345	0.298042	6.48057
16	2017	1	0.300958	-0.0472643	1	10.7509	0.433	0.1844	0.316361	0.269599	6.37768
17	2017	1	0.208067	-0.361658	1	11.0054	0.465	0.191703	0.308002	0.340023	5.76076
18	2017	1	0.222041	-0.256922	1	10.8109	0.494	0.202619	0.36213	0.349324	5.74676
19	2017	1	0.333399	-0.04489	1	11.3014	0.536	0.167632	0.216288	0.375419	6.51397
20	2017	1	0.15193	-0.621604	1	10.548	0.442	0.264994	0.345136	0.23113	5.33717
21	2017	0.920802	0.13968	-0.0468628	1	10.7879	0.561	0.323576	0.193648	0.309636	5.65558
22	2017	0.891617	0.198141	-0.261885	1	11.0579	0.492	0.223235	0.344547	0.306443	5.94547
23	2017	1	0.250141	-0.146615	1	10.7066	0.497	0.235119	0.320756	0.256244	5.14857
24	2017	0.952467	0.139806	-0.29742	1	10.5442	0.449	0.340638	0.268992	0.216209	5.37565
25	2017	0.959497	0.159019	-0.382412	1	10.4406	0.478	0.348855	0.345844	0.218674	4.80759
26	2017	1	0.193233	-0.297057	1	10.9555	0.424	0.220706	0.259686	0.323139	5.24641
27	2017	1	0.188824	-0.350868	1	10.2576	0.541	0.44296	0.329263	0.295519	4.01641
28	2017	0.625502	0.162152	-0.452052	1	10.693	0.466	0.583063	0.252762	0.225742	2.09346
29	2017	0.954516	0.170941	-0.105415	1	10.835	0.468	0.398651	0.352714	0.331031	4.66509
30	2017	1	0.177615	-0.464161	1	10.7131	0.459	0.42614	0.35604	0.339768	2.70403
1	2018	0.980663	0.392336	-0.00417034	1	11.8509	0.81	0.246419	0.137764	0.685759	7.17378
2	2018	0.736009	0.205744	-0.25866	1	11.7012	0.586	0.164977	0.228535	0.505686	7.10979
3	2018	0.943567	0.210821	-0.102804	1	10.7742	0.462	0.214556	0.272646	0.28048	5.98048
4	2018	0.97536	0.223361	-0.140663	1	10.7217	0.534	0.25472	0.282213	0.353114	5.4119
5	2018	0.953191	0.208027	-0.274349	1	11.1317	0.505	0.279449	0.246435	0.36108	3.01913
6	2018	1	0.219388	-0.455433	1	10.9683	0.524	0.210849	0.244622	0.343329	5.68394
7	2018	0.954568	0.193746	-0.785735	1	10.9261	0.498	0.251389	0.281363	0.309745	4.88697
8	2018	1	0.167238	-1.02971	1	10.6753	0.571	0.285837	0.235295	0.306713	4.25332
9	2018	0.986834	0.324468	0.0399067	1	11.8129	0.699	0.255556	0.115798	0.532363	8.27603
10	2018	1	0.372964	-0.123439	1	11.6541	0.51	0.125896	0.158341	0.33961	6.7132
11	2018	1	0.383119	0.0147272	1	11.4993	0.547	0.153558	0.153311	0.308013	6.42162
12	2018	1	0.270179	-0.0147341	1	10.7729	0.451	0.219022	0.284691	0.277774	6.07519
13	2018	0.85355	0.194122	-0.0755259	1	11.4208	0.452	0.134976	0.256031	0.296989	5.82404
14	2018	0.929011	0.191051	-0.258139	1	10.7671	0.448	0.257793	0.299139	0.27274	5.59931
15	2018	1	0.312163	-0.0803332	1	11.242	0.495	0.132091	0.244776	0.293884	6.48494
16	2018	1	0.269441	-0.0472643	1	10.8228	0.452	0.191813	0.294571	0.265486	6.38124
17	2018	1	0.256096	-0.361658	1	11.1067	0.476	0.184377	0.255077	0.363751	5.76296
18	2018	1	0.24214	-0.256922	1	10.8771	0.518	0.205338	0.315005	0.328034	5.74706
19	2018	1	0.358947	-0.04489	1	11.3669	0.542	0.161694	0.195596	0.358808	6.53088
20	2018	1	0.176656	-0.621604	1	10.6332	0.455	0.260938	0.332665	0.232332	5.34529
21	2018	0.903801	0.161812	-0.0468628	1	10.8581	0.566	0.350017	0.16472	0.353283	5.66582
22	2018	0.934817	0.21659	-0.261885	1	11.0964	0.523	0.222998	0.292429	0.327021	5.95149
23	2018	1	0.259096	-0.146615	1	10.7972	0.514	0.238642	0.279017	0.274064	5.15242
24	2018	1	0.171593	-0.29742	1	10.6273	0.465	0.339695	0.266867	0.212916	5.38063
25	2018	0.981351	0.166721	-0.382412	1	10.5223	0.471	0.339745	0.286359	0.222556	4.80972
26	2018	1	0.224534	-0.297057	1	11.0584	0.427	0.216972	0.209015	0.345604	5.2533
27	2018	1	0.197615	-0.350868	1	10.3525	0.549	0.457458	0.299156	0.281519	4.01364
28	2018	0.600874	0.167762	-0.452052	1	10.7725	0.471	0.574973	0.246986	0.263496	2.09517
29	2018	0.999112	0.176818	-0.105415	1	10.8985	0.479	0.382994	0.316641	0.294698	4.67215
30	2018	0.823879	0.198165	-0.464161	1	10.8092	0.458	0.410888	0.313186	0.329197	2.72003
1	2019	0.894174	0.402423	-0.00417034	1	12.009	0.835	0.209441	0.170896	0.698723	7.17286
2	2019	0.762191	0.210828	-0.25866	1	11.4117	0.635	0.252101	0.321962	0.516388	7.11124
3	2019	0.906431	0.21893	-0.102804	1	10.7439	0.513	0.236694	0.296406	0.287405	5.98331
4	2019	0.955725	0.230979	-0.140663	1	10.7304	0.514	0.276669	0.240268	0.345885	5.41047
5	2019	0.921251	0.212084	-0.274349	1	11.1251	0.496	0.296349	0.25247	0.375984	3.01623
6	2019	1	0.234663	-0.455433	1	10.9542	0.53	0.230639	0.272542	0.342263	5.68067
7	2019	0.983441	0.192718	-0.785735	1	10.6799	0.538	0.335421	0.285572	0.30113	4.87237
8	2019	1	0.174316	-1.02971	1	10.4963	0.501	0.368154	0.267945	0.313577	4.23144
9	2019	1	0.35207	0.0399067	1	11.9658	0.727	0.214368	0.132421	0.52852	8.27845
10	2019	1	0.399258	-0.123439	1	11.7249	0.513	0.126201	0.166179	0.364254	6.71591
11	2019	1	0.39909	0.0147272	1	11.5864	0.54	0.161231	0.163129	0.331594	6.43775
12	2019	0.941441	0.26067	-0.0147341	1	10.9767	0.508	0.199176	0.305708	0.26839	6.07782
13	2019	0.855796	0.198968	-0.0755259	1	11.5819	0.453	0.119777	0.276439	0.270189	5.83204
14	2019	0.919069	0.194094	-0.258139	1	10.8811	0.475	0.257974	0.297404	0.304007	5.59997
15	2019	1	0.324117	-0.0803332	1	11.1655	0.53	0.15112	0.257009	0.300836	6.48782
16	2019	0.970007	0.285312	-0.0472643	1	10.94	0.48	0.187322	0.297024	0.291221	6.38498
17	2019	0.982934	0.220464	-0.361658	1	11.2566	0.5	0.173915	0.25313	0.360665	5.76465
18	2019	0.958722	0.271673	-0.256922	1	10.9602	0.532	0.202113	0.314314	0.356516	5.74781
19	2019	1	0.389527	-0.04489	1	11.4529	0.555	0.160655	0.204716	0.363977	6.54223
20	2019	1	0.181505	-0.621604	1	10.6681	0.507	0.275506	0.367081	0.260135	5.35234
21	2019	0.941581	0.17622	-0.0468628	1	10.9421	0.59	0.350089	0.197632	0.320922	5.67897
22	2019	0.887019	0.226543	-0.261885	1	11.2362	0.532	0.20536	0.278093	0.334185	5.95936
23	2019	1	0.261966	-0.146615	1	10.9291	0.524	0.221988	0.290378	0.288797	5.15602
24	2019	0.892761	0.17961	-0.29742	1	10.7458	0.503	0.354739	0.318789	0.196292	5.38741
25	2019	0.961246	0.186053	-0.382412	1	10.7778	0.526	0.291516	0.300416	0.232349	4.81206
26	2019	1	0.228701	-0.297057	1	11.1072	0.458	0.221707	0.193098	0.327711	5.2566
27	2019	0.943776	0.2052	-0.350868	1	10.4041	0.551	0.453254	0.320474	0.288004	4.01125
28	2019	0.545774	0.169987	-0.452052	1	10.7992	0.507	0.628355	0.296014	0.25575	2.10027
29	2019	0.959455	0.181818	-0.105415	1	10.9007	0.503	0.3837	0.368478	0.298967	4.68196
30	2019	0.849617	0.206396	-0.464161	1	10.9019	0.516	0.390928	0.355933	0.297594	2.73538
1	2020	0.930071	0.413702	-0.00417034	1	12.013	0.839	0.19711	0.15318	0.629967	7.17241
2	2020	1	0.225965	-0.25866	1	11.5289	0.644	0.223758	0.219941	0.470992	7.11268
3	2020	0.8862	0.245427	-0.102804	1	10.7906	0.517	0.249201	0.339525	0.281807	5.98559
4	2020	0.945078	0.224666	-0.140663	1	10.8303	0.512	0.289536	0.291992	0.360086	5.40846
5	2020	0.87531	0.212488	-0.274349	1	11.1853	0.488	0.303584	0.289309	0.353463	3.01125
6	2020	0.955969	0.221551	-0.455433	1	10.9831	0.535	0.239466	0.29246	0.34264	5.67551
7	2020	0.938987	0.201262	-0.785735	1	10.8357	0.522	0.335234	0.288548	0.351683	4.85215
8	2020	1	0.198005	-1.02971	1	10.6604	0.495	0.397811	0.29552	0.312928	4.20529
9	2020	0.906435	0.325581	0.0399067	1	11.9561	0.731	0.209354	0.170929	0.551979	8.28127
10	2020	0.991998	0.404266	-0.123439	1	11.7055	0.525	0.133194	0.181602	0.369018	6.71686
11	2020	1	0.381127	0.0147272	1	11.5191	0.558	0.156036	0.136101	0.333739	6.45223
12	2020	0.943527	0.261684	-0.0147341	1	11.0576	0.513	0.193213	0.316069	0.28644	6.07995
13	2020	0.857779	0.206603	-0.0755259	1	11.5695	0.475	0.118807	0.290454	0.306949	5.83783
14	2020	0.880847	0.20997	-0.258139	1	10.9485	0.481	0.259778	0.321283	0.291903	5.60064
15	2020	1	0.323684	-0.0803332	1	11.1865	0.535	0.153612	0.274745	0.310927	6.49364
16	2020	0.970421	0.278727	-0.0472643	1	10.923	0.487	0.188604	0.336811	0.29251	6.38901
17	2020	0.98407	0.240846	-0.361658	1	11.2177	0.513	0.194342	0.234155	0.351356	5.73346
18	2020	0.961582	0.229839	-0.256922	1	11.0493	0.517	0.201121	0.315985	0.322265	5.74856
19	2020	0.994324	0.379118	-0.04489	1	11.3875	0.565	0.157373	0.235371	0.367315	6.55298
20	2020	1	0.19123	-0.621604	1	10.6989	0.519	0.278899	0.351626	0.260544	5.35974
21	2020	0.913031	0.186569	-0.0468628	1	10.9175	0.604	0.356529	0.313997	0.319011	5.69591
22	2020	0.807903	0.216694	-0.261885	1	11.2666	0.528	0.195736	0.31703	0.33297	5.96593
23	2020	0.996463	0.271026	-0.146615	1	10.9704	0.524	0.230429	0.30362	0.282345	5.15842
24	2020	1	0.189499	-0.29742	1	10.7422	0.509	0.321963	0.392187	0.230455	5.39001
25	2020	0.97201	0.195773	-0.382412	1	10.8585	0.515	0.2844	0.313518	0.237621	4.81375
26	2020	0.97908	0.236186	-0.297057	1	11.1018	0.479	0.226505	0.223793	0.364796	5.25939
27	2020	1	0.25978	-0.350868	1	10.4911	0.551	0.461743	0.350603	0.297183	4.00805
28	2020	0.553465	0.177514	-0.452052	1	10.836	0.508	0.643011	0.284271	0.276604	2.10534
29	2020	0.84114	0.187219	-0.105415	1	10.9065	0.503	0.37759	0.370899	0.334699	4.68753
30	2020	0.792959	0.229951	-0.464161	1	10.8892	0.513	0.401024	0.383843	0.320096	2.74743
1	2021	0.956188	0.435024	-0.00417034	1	12.1226	0.817	0.178922	0.129403	0.664135	7.17241
2	2021	1	0.237273	-0.25866	1	11.6416	0.613	0.200863	0.242483	0.52011	7.10254
3	2021	1	0.298984	-0.102804	1	10.8999	0.495	0.219062	0.343577	0.309185	5.98344
4	2021	0.939751	0.255372	-0.140663	1	11.0794	0.447	0.223399	0.260984	0.376676	5.4056
5	2021	0.887076	0.217536	-0.274349	1	11.3554	0.435	0.255412	0.2889	0.384647	3.01
6	2021	1	0.229513	-0.455433	1	11.0825	0.516	0.213138	0.28736	0.369847	5.66938
7	2021	1	0.213093	-0.785735	1	10.9232	0.522	0.279312	0.292461	0.373417	4.84209
8	2021	1	0.217118	-1.02971	1	10.7635	0.5	0.343084	0.330893	0.352668	4.19068
9	2021	1	0.368987	0.0399067	1	12.0647	0.733	0.195092	0.149909	0.582719	8.28167
10	2021	1	0.409595	-0.123439	1	11.828	0.514	0.125341	0.184107	0.399823	6.72016
11	2021	1	0.395369	0.0147272	1	11.6354	0.546	0.149826	0.131999	0.360309	6.4633
12	2021	1	0.302946	-0.0147341	1	11.1608	0.512	0.176704	0.316821	0.318692	6.08126
13	2021	0.940408	0.216786	-0.0755259	1	11.6694	0.472	0.106631	0.263129	0.339154	5.84406
14	2021	0.877311	0.231017	-0.258139	1	11.0907	0.476	0.228864	0.31395	0.320611	5.60019
15	2021	1	0.389416	-0.0803332	1	11.3111	0.528	0.14096	0.248264	0.326635	6.49413
16	2021	1	0.275693	-0.0472643	1	10.9922	0.491	0.166153	0.347126	0.313874	6.38316
17	2021	1	0.265111	-0.361658	1	11.3669	0.528	0.158632	0.220399	0.371128	5.74815
18	2021	0.995056	0.259402	-0.256922	1	11.1482	0.513	0.180741	0.309073	0.370095	5.7451
19	2021	1	0.418824	-0.04489	1	11.4956	0.556	0.146716	0.235363	0.40487	6.55772
20	2021	1	0.199783	-0.621604	1	10.8038	0.507	0.234694	0.338344	0.287249	5.36332
21	2021	1	0.201463	-0.0468628	1	11.062	0.615	0.304449	0.193473	0.33775	5.70378
22	2021	0.855433	0.235938	-0.261885	1	11.3723	0.53	0.173337	0.324684	0.366976	5.96686
23	2021	1	0.287304	-0.146615	1	11.0717	0.525	0.208273	0.301329	0.319565	5.15853
24	2021	0.998581	0.211773	-0.29742	1	10.8358	0.504	0.285403	0.402277	0.262068	5.38845
25	2021	1	0.20506	-0.382412	1	10.9628	0.504	0.244388	0.335374	0.264221	4.80695
26	2021	1	0.256777	-0.297057	1	11.23	0.456	0.203658	0.193985	0.388824	5.25914
27	2021	1	0.230723	-0.350868	1	10.6224	0.528	0.393678	0.333829	0.314621	4.00365
28	2021	0.598154	0.183319	-0.452052	1	10.9402	0.496	0.55415	0.286045	0.287853	2.10702
29	2021	0.936878	0.196043	-0.105415	1	11.0437	0.472	0.315744	0.346253	0.348588	4.69306
30	2021	0.720372	0.218087	-0.464161	1	11.0304	0.479	0.336402	0.324581	0.33718	2.74704
